# Supplementary material for: Genomic Analysis of Lymphoma Risk in Bullmastiff Dogs
Source: Vet Sci. 2023 Dec 14;10(12):703. doi: 10.3390/vetsci10120703 (PMC10747964; doi:10.3390/vetsci10120703)
Supplement: Supplementary file 1 [file vetsci-10-00703-s001.zip]

Archive with 4 entries (4 files):
- Genotype.Data.3.fam
- Genotype_Data.1.bed
- Genotype_Data.2.bim
- Supplementary Materials.pdf
