# Supplementary material for: Genomic Analysis of Lymphoma Risk in Bullmastiff Dogs
Source: Vet Sci. 2023 Dec 14;10(12):703. doi: 10.3390/vetsci10120703 (PMC10747964; doi:10.3390/vetsci10120703)
Supplement: Supplementary file 1 [file vetsci-10-00703-s001.zip › Genotype.Data.3.fam]

BM69 BM69 0 0 0 1
BM196 BM196 0 0 0 1
BM197 BM197 0 0 0 1
BM200 BM200 0 0 0 1
BM201 BM201 0 0 0 1
BM203 BM203 0 0 0 1
BM207 BM207 0 0 0 1
BM208 BM208 0 0 0 1
BM209 BM209 0 0 0 1
BM210 BM210 0 0 0 1
BM216 BM216 0 0 0 1
BM217 BM217 0 0 0 1
BM221 BM221 0 0 0 1
BM223 BM223 0 0 0 1
BM235 BM235 0 0 0 1
BM236 BM236 0 0 0 1
BM241 BM241 0 0 0 1
BM242 BM242 0 0 0 1
BM243 BM243 0 0 0 1
BM245 BM245 0 0 0 1
BM246 BM246 0 0 0 1
BM247 BM247 0 0 0 1
BM249 BM249 0 0 0 1
BM251 BM251 0 0 0 1
BM252 BM252 0 0 0 1
BM260 BM260 0 0 0 1
BM269 BM269 0 0 0 1
BM271 BM271 0 0 0 1
BM275 BM275 0 0 0 1
BM276 BM276 0 0 0 1
BM284 BM284 0 0 0 1
BM290 BM290 0 0 0 1
BM291 BM291 0 0 0 1
BM292 BM292 0 0 0 1
BM301 BM301 0 0 0 1
BM337 BM337 0 0 0 1
BM338 BM338 0 0 0 1
BM353 BM353 0 0 0 1
BM364 BM364 0 0 0 1
BM367 BM367 0 0 0 1
BM368 BM368 0 0 0 1
BM376 BM376 0 0 0 1
BM377 BM377 0 0 0 1
BM378 BM378 0 0 0 1
BM379 BM379 0 0 0 1
BM380 BM380 0 0 0 1
BM381 BM381 0 0 0 1
BM382 BM382 0 0 0 1
BM384 BM384 0 0 2 1
BM385 BM385 0 0 1 1
BM386 BM386 0 0 2 1
BM387 BM387 0 0 2 1
BM388 BM388 0 0 1 1
BM389 BM389 0 0 2 1
BM390 BM390 0 0 1 1
BM391 BM391 0 0 1 1
BM392 BM392 0 0 2 1
BM393 BM393 0 0 1 1
BM394 BM394 0 0 2 1
BM395 BM395 0 0 1 1
BM396 BM396 0 0 0 1
BM397 BM397 0 0 1 1
BM398 BM398 0 0 2 1
BM399 BM399 0 0 2 1
BM400 BM400 0 0 2 1
BM401 BM401 0 0 2 1
BM402 BM402 0 0 2 1
BM403 BM403 0 0 1 1
BM404 BM404 0 0 2 1
BM405 BM405 0 0 1 1
BM406 BM406 0 0 1 1
BM407 BM407 0 0 2 1
BM408 BM408 0 0 1 1
Bmast1462848 SM70 0 0 0 1
Bmast2100232678 SM72 0 0 0 1
Bmast2100273922 SM73 0 0 0 1
Bmast2100282924 SM68 0 0 0 2
Bmast2100313471 SM84 0 0 0 1
Bmast2100328929 SM74 0 0 0 1
Bmast2100366837 SM75 0 0 0 1
Bmast2100381602 SM80 0 0 0 1
Bmast3100194674 SM83 0 0 0 1
Bmast3100247945 SM82 0 0 0 1
Bmast3100247952 SM77 0 0 0 1
Bmast3100277586LR SM81 0 0 0 1
Bmast3100283869 SM79 0 0 0 1
Bmast3100290362 SM76 0 0 0 1
Bmast4100156780 SM67 0 0 0 2
Bmast4100156785 SM71 0 0 0 1
Bmast4100166025 SM78 0 0 0 1
Bmast4100220274 SM85 0 0 0 1
BMM001 BMM001 0 0 0 1
BMM002 BMM002 0 0 0 1
BMM003 BMM003 0 0 0 1
BMM004 BMM004 0 0 0 1
BMM005 BMM005 0 0 0 1
BMM006 BMM006 0 0 0 1
BMM007 BMM007 0 0 0 1
BMM008 BMM008 0 0 0 1
BMM009 BMM009 0 0 0 1
BMM010 BMM010 0 0 0 1
BMM011 BMM011 0 0 0 1
BMM013 BMM013 0 0 0 1
BMM014 BMM014 0 0 0 1
BMM015 BMM015 0 0 0 1
BMM018 BMM018 0 0 0 1
BMM019 BMM019 0 0 0 1
BMM020 BMM020 0 0 0 1
BMM021 BMM021 0 0 0 1
BMM022 BMM022 0 0 0 1
BMM023 BMM023 0 0 0 1
BMM024 BMM024 0 0 0 1
BMM025 BMM025 0 0 0 1
BMM026 BMM026 0 0 0 1
BMM027 BMM027 0 0 0 1
BMM028 BMM028 0 0 0 1
BMM030 BMM030 0 0 0 1
BMM031 BMM031 0 0 0 1
BMM032 BMM032 0 0 0 1
BMM033 BMM033 0 0 0 1
BMM034 BMM034 0 0 0 1
BMM035 BMM035 0 0 0 1
BMM036 BMM036 0 0 0 1
BU15 BU15 0 0 0 1
BU16 BU16 0 0 0 1
BU17 BU17 0 0 0 1
BU18 BU18 0 0 0 1
BU19 BU19 0 0 0 1
BU20 BU20 0 0 0 1
BU21 BU21 0 0 0 1
BU22 BU22 0 0 0 1
BU23 BU23 0 0 0 1
BU24 BU24 0 0 0 1
BU25 BU25 0 0 0 1
BU26 BU26 0 0 0 1
BU27 BU27 0 0 0 1
BU28 BU28 0 0 0 1
BU29 BU29 0 0 0 1
BU30 BU30 0 0 0 1
BU31 BU31 0 0 0 1
BU32 BU32 0 0 0 1
BU33 BU33 0 0 0 1
BU34 BU34 0 0 0 1
BU35 BU35 0 0 0 1
BU38 BU38 0 0 0 1
BU39 BU39 0 0 0 1
BU40 BU40 0 0 0 1
BU41 BU41 0 0 0 1
BU42 BU42 0 0 0 1
BU43 BU43 0 0 0 1
BU44 BU44 0 0 0 1
BU45 BU45 0 0 0 1
BU46 BU46 0 0 0 1
BU47 BU47 0 0 0 1
BU48 BU48 0 0 0 1
BU49 BU49 0 0 0 1
BU51 BU51 0 0 0 1
BU52 BU52 0 0 0 1
SA01 SA01 0 0 0 1
SE01 SE01 0 0 0 1
SM1 SM1 0 0 0 1
SM2 SM2 0 0 0 1
SM3 SM3 0 0 0 2
SM4 SM4 0 0 0 1
SM5 SM5 0 0 0 1
SM6 SM6 0 0 0 2
SM7 SM7 0 0 0 1
SM8 SM8 0 0 0 2
SM9 SM9 0 0 0 1
SM10 SM10 0 0 0 1
SM11 SM11 0 0 0 1
SM12 SM12 0 0 0 1
SM13 SM13 0 0 0 1
SM14 SM14 0 0 0 1
SM15 SM15 0 0 0 1
SM16 SM16 0 0 0 1
SM17 SM17 0 0 0 1
SM18 SM18 0 0 0 1
SM19 SM19 0 0 0 2
SM20 SM20 0 0 0 2
SM21 SM21 0 0 0 1
SM22 SM22 0 0 0 1
SM23 SM23 0 0 0 1
SM24 SM24 0 0 0 1
SM25 SM25 0 0 0 2
SM26 SM26 0 0 0 1
SM27 SM27 0 0 0 1
SM28 SM28 0 0 0 1
SM29 SM29 0 0 0 1
SM30 SM30 0 0 0 2
SM31 SM31 0 0 0 1
SM32 SM32 0 0 0 1
SM33 SM33 0 0 0 1
SM34 SM34 0 0 0 1
SM35 SM35 0 0 0 1
SM36 SM36 0 0 0 1
SM37 SM37 0 0 0 1
SM39 SM39 0 0 0 1
SM40 SM40 0 0 0 1
SM41 SM41 0 0 0 1
SM42 SM42 0 0 0 1
SM43 SM43 0 0 0 1
SM44 SM44 0 0 0 1
SM45 SM45 0 0 0 2
SM46 SM46 0 0 0 1
SM47 SM47 0 0 0 2
SM48 SM48 0 0 0 1
SM49 SM49 0 0 0 1
SM50 SM50 0 0 0 1
SM51 SM51 0 0 0 1
SM52 SM52 0 0 0 1
SM53 SM53 0 0 0 1
SM54 SM54 0 0 0 1
SM55 SM55 0 0 0 1
SM56 SM56 0 0 0 1
SM57 SM57 0 0 0 2
SM58 SM58 0 0 0 2
SM59 SM59 0 0 0 2
SM60 SM60 0 0 0 1
SM61 SM61 0 0 0 1
SM62 SM62 0 0 0 1
SM63 SM63 0 0 0 1
SM64 SM64 0 0 0 1
SM65 SM65 0 0 0 1
SM66 SM66 0 0 0 1
SM86 SM86 0 0 0 1
SM87 SM87 0 0 0 1
SM88 SM88 0 0 0 1
SM89 SM89 0 0 0 1
SM90 SM90 0 0 0 1
SM91 SM91 0 0 0 1
SM92 SM92 0 0 0 1
SM93 SM93 0 0 0 1
SM94 SM94 0 0 0 1
SM95 SM95 0 0 0 1
SM96 SM96 0 0 0 1
SM97 SM97 0 0 0 1
SM98 SM98 0 0 0 1
SM99 SM99 0 0 0 1
SM100 SM100 0 0 0 1
SM101 SM101 0 0 0 1
SM102 SM102 0 0 0 1
SM103 SM103 0 0 0 1
SM104 SM104 0 0 0 1
SM105 SM105 0 0 0 1
SM106 SM106 0 0 0 1
SM107 SM107 0 0 0 1
SM108 SM108 0 0 0 1
SM109 SM109 0 0 0 2
SM110 SM110 0 0 0 1
SM111 SM111 0 0 0 1
SM112 SM112 0 0 0 1
SM113 SM113 0 0 0 1
SM114 SM114 0 0 0 1
SM115 SM115 0 0 0 1
SM116 SM116 0 0 0 1
SM117 SM117 0 0 0 1
SM118 SM118 0 0 0 1
SM119 SM119 0 0 0 1
SM120 SM120 0 0 0 1
SM121 SM121 0 0 0 1
SM122 SM122 0 0 0 1
SM123 SM123 0 0 0 1
SM124 SM124 0 0 0 1
SM125 SM125 0 0 0 1
SM126 SM126 0 0 0 1
SM127 SM127 0 0 0 1
SM128 SM128 0 0 0 1
SM129 SM129 0 0 0 2
SM130 SM130 0 0 0 1
SM131 SM131 0 0 0 1
SM132 SM132 0 0 0 2
SM133 SM133 0 0 0 1
SM134 SM134 0 0 0 1
SM135 SM135 0 0 0 1
SM136 SM136 0 0 0 1
SM137 SM137 0 0 0 1
SM138 SM138 0 0 0 1
SM139 SM139 0 0 0 2
SM140 SM140 0 0 0 1
SM141 SM141 0 0 0 1
SM142 SM142 0 0 0 1
SM143 SM143 0 0 0 1
SM144 SM144 0 0 0 1
SM145 SM145 0 0 0 1
SM146 SM146 0 0 0 1
SM147 SM147 0 0 0 1
SM148 SM148 0 0 0 1
SM149 SM149 0 0 0 1
SM150 SM150 0 0 0 1
SM151 SM151 0 0 0 1
SM152 SM152 0 0 0 1
SM153 SM153 0 0 0 1
SM154 SM154 0 0 0 1
SM156 SM156 0 0 0 1
SM157 SM157 0 0 0 1
SM158 SM158 0 0 0 1
SM159 SM159 0 0 0 1
SM160 SM160 0 0 0 1
SM161 SM161 0 0 0 1
SM162 SM162 0 0 0 1
SM163 SM163 0 0 0 1
SM164 SM164 0 0 0 1
SM165 SM165 0 0 0 1
SM166 SM166 0 0 0 1
SM167 SM167 0 0 0 2
SM168 SM168 0 0 0 1
SM169 SM169 0 0 0 2
SM170 SM170 0 0 0 2
SM171 SM171 0 0 0 2
SM172 SM172 0 0 0 1
SM173 SM173 0 0 0 2
SM174 SM174 0 0 0 2
SM176 SM176 0 0 0 2
SM177 SM177 0 0 0 2
SM178 SM178 0 0 0 2
SM179 SM179 0 0 0 1
SM180 SM180 0 0 0 1
SM181 SM181 0 0 0 1
SM182 SM182 0 0 0 1
SM183 SM183 0 0 0 1
SM184 SM184 0 0 0 1
SM185 SM185 0 0 0 1
SM186 SM186 0 0 0 1
SM187 SM187 0 0 0 1
SM188 SM188 0 0 0 2
SM189 SM189 0 0 0 1
SM190 SM190 0 0 0 1
SM191 SM191 0 0 0 1
SM192 SM192 0 0 0 1
SM193 SM193 0 0 0 1
SM194 SM194 0 0 0 1
SM195 SM195 0 0 0 1
