# Supplementary material for: Genomic Analysis of Lymphoma Risk in Bullmastiff Dogs
Source: Vet Sci. 2023 Dec 14;10(12):703. doi: 10.3390/vetsci10120703 (PMC10747964; doi:10.3390/vetsci10120703)
Supplement: Supplementary file 1 [file vetsci-10-00703-s001.zip › Genotype_Data.2.bim]

0	0.0	0	0	3	2
1	1.14548	0	14548	0	0
1	1.23974	0	23974	0	2
1	1.24028	0	24028	0	3
1	1.55467	0	55467	1	3
1	1.62087	0	62087	1	2
1	1.66277	0	66277	0	0
1	1.66386	0	66386	0	0
1	1.67915	0	67915	0	0
1	1.68723	0	68723	1	2
1	1.71422	0	71422	0	0
1	1.75471	0	75471	0	3
1	1.78824	0	78824	0	3
1	1.80040	0	80040	0	2
1	1.82091	0	82091	0	1
1	1.82093	0	82093	1	3
1	1.82626	0	82626	0	0
1	1.91538	0	91538	0	3
1	1.169813	0	169813	1	3
1	1.169828	0	169828	0	1
1	1.170199	0	170199	0	3
1	1.171794	0	171794	0	0
1	1.177110	0	177110	1	3
1	1.197926	0	197926	0	2
1	1.199016	0	199016	0	3
1	1.200699	0	200699	0	1
1	1.212740	0	212740	1	3
1	1.249580	0	249580	3	1
1	1.251205	0	251205	3	2
1	1.266133	0	266133	0	1
1	1.266523	0	266523	1	2
1	1.273487	0	273487	1	3
1	1.286875	0	286875	0	3
1	1.307563	0	307563	1	2
1	1.320055	0	320055	3	1
1	1.343359	0	343359	3	1
1	1.348210	0	348210	3	1
1	1.363618	0	363618	1	3
1	1.363892	0	363892	3	2
1	1.373664	0	373664	1	4
1	1.390563	0	390563	1	3
1	1.398892	0	398892	1	3
1	1.409574	0	409574	2	1
1	1.412573	0	412573	1	2
1	1.420036	0	420036	1	3
1	1.430139	0	430139	1	2
1	1.479574	0	479574	2	1
1	1.486173	0	486173	4	1
1	1.497316	0	497316	1	3
1	1.511277	0	511277	1	3
1	1.519972	0	519972	0	3
1	1.535538	0	535538	2	3
1	1.573533	0	573533	1	2
1	1.594361	0	594361	1	3
1	1.600575	0	600575	1	3
1	1.601944	0	601944	1	3
1	1.602567	0	602567	1	3
1	1.614572	0	614572	2	1
1	1.639707	0	639707	4	1
1	1.650365	0	650365	3	1
1	1.675531	0	675531	3	1
1	1.691938	0	691938	3	1
1	1.700273	0	700273	1	2
1	1.714375	0	714375	1	2
1	1.717913	0	717913	3	1
1	1.742901	0	742901	3	1
1	1.753378	0	753378	3	1
1	1.765445	0	765445	0	3
1	1.772306	0	772306	1	3
1	1.790404	0	790404	1	3
1	1.802359	0	802359	3	2
1	1.811955	0	811955	0	2
1	1.822555	0	822555	1	3
1	1.832722	0	832722	1	3
1	1.840555	0	840555	3	1
1	1.860805	0	860805	1	3
1	1.867177	0	867177	1	3
1	1.874172	0	874172	3	1
1	1.889117	0	889117	1	3
1	1.895636	0	895636	1	2
1	1.896951	0	896951	3	1
1	1.912356	0	912356	1	3
1	1.921159	0	921159	3	1
1	1.944452	0	944452	1	3
1	1.963279	0	963279	2	1
1	1.968152	0	968152	1	3
1	1.977159	0	977159	1	3
1	1.997568	0	997568	3	1
1	1.1001017	0	1001017	1	3
1	1.1012024	0	1012024	3	1
1	1.1026665	0	1026665	3	1
1	1.1027507	0	1027507	2	1
1	1.1027604	0	1027604	3	1
1	1.1030993	0	1030993	3	1
1	1.1036086	0	1036086	3	1
1	1.1036574	0	1036574	1	3
1	1.1048637	0	1048637	3	1
1	1.1049666	0	1049666	2	1
1	1.1062891	0	1062891	3	1
1	1.1074156	0	1074156	1	3
1	1.1084288	0	1084288	3	1
1	1.1101117	0	1101117	3	1
1	1.1110911	0	1110911	1	3
1	1.1113115	0	1113115	1	3
1	1.1120968	0	1120968	1	3
1	1.1132340	0	1132340	3	1
1	1.1136684	0	1136684	3	1
1	1.1136916	0	1136916	0	1
1	1.1148209	0	1148209	1	3
1	1.1164707	0	1164707	3	1
1	1.1178399	0	1178399	1	3
1	1.1182957	0	1182957	1	3
1	1.1198935	0	1198935	1	3
1	1.1214774	0	1214774	1	3
1	1.1222435	0	1222435	2	3
1	1.1229847	0	1229847	1	3
1	1.1233565	0	1233565	2	1
1	1.1236860	0	1236860	2	1
1	1.1245423	0	1245423	1	3
1	1.1251817	0	1251817	3	1
1	1.1266515	0	1266515	1	3
1	1.1274108	0	1274108	3	2
1	1.1303598	0	1303598	1	3
1	1.1312356	0	1312356	1	3
1	1.1317124	0	1317124	1	3
1	1.1326088	0	1326088	3	1
1	1.1354427	0	1354427	0	1
1	1.1361419	0	1361419	1	3
1	1.1375796	0	1375796	0	3
1	1.1384838	0	1384838	2	3
1	1.1400426	0	1400426	1	3
1	1.1404132	0	1404132	2	1
1	1.1412112	0	1412112	D	I
1	1.1413579	0	1413579	3	1
1	1.1413914	0	1413914	1	3
1	1.1414657	0	1414657	0	3
1	1.1414797	0	1414797	1	3
1	1.1415344	0	1415344	0	0
1	1.1421066	0	1421066	1	3
1	1.1430423	0	1430423	3	1
1	1.1438171	0	1438171	1	2
1	1.1448961	0	1448961	1	4
1	1.1460648	0	1460648	3	1
1	1.1472808	0	1472808	1	3
1	1.1487200	0	1487200	3	1
1	1.1499313	0	1499313	1	3
1	1.1509473	0	1509473	1	4
1	1.1518294	0	1518294	1	3
1	1.1531511	0	1531511	3	1
1	1.1544590	0	1544590	1	3
1	1.1556177	0	1556177	2	1
1	1.1562482	0	1562482	1	3
1	1.1578245	0	1578245	3	1
1	1.1583329	0	1583329	1	3
1	1.1594588	0	1594588	1	2
1	1.1601615	0	1601615	1	3
1	1.1608626	0	1608626	2	3
1	1.1622718	0	1622718	0	1
1	1.1633259	0	1633259	1	3
1	1.1643262	0	1643262	3	1
1	1.1659569	0	1659569	1	2
1	1.1676322	0	1676322	3	1
1	1.1678686	0	1678686	1	3
1	1.1690186	0	1690186	1	2
1	1.1700583	0	1700583	1	3
1	1.1722438	0	1722438	3	1
1	1.1728485	0	1728485	1	3
1	1.1736981	0	1736981	1	3
1	1.1752349	0	1752349	1	3
1	1.1759968	0	1759968	3	1
1	1.1779875	0	1779875	3	1
1	1.1785323	0	1785323	3	1
1	1.1786997	0	1786997	3	1
1	1.1796182	0	1796182	3	1
1	1.1810947	0	1810947	3	1
1	1.1819020	0	1819020	3	1
1	1.1829007	0	1829007	2	1
1	1.1838805	0	1838805	1	3
1	1.1850306	0	1850306	0	2
1	1.1869397	0	1869397	1	4
1	1.1873919	0	1873919	3	1
1	1.1888935	0	1888935	2	1
1	1.1896142	0	1896142	1	3
1	1.1916583	0	1916583	1	3
1	1.1927088	0	1927088	1	3
1	1.1935981	0	1935981	1	3
1	1.1941839	0	1941839	1	3
1	1.1968378	0	1968378	4	1
1	1.1985344	0	1985344	3	1
1	1.2008905	0	2008905	1	3
1	1.2015901	0	2015901	1	4
1	1.2021998	0	2021998	1	3
1	1.2038666	0	2038666	0	3
1	1.2048128	0	2048128	1	4
1	1.2067225	0	2067225	0	1
1	1.2078104	0	2078104	1	2
1	1.2080109	0	2080109	0	1
1	1.2092214	0	2092214	1	3
1	1.2102141	0	2102141	2	1
1	1.2115716	0	2115716	1	3
1	1.2139015	0	2139015	3	1
1	1.2151868	0	2151868	0	1
1	1.2164283	0	2164283	1	3
1	1.2175231	0	2175231	1	3
1	1.2191437	0	2191437	1	3
1	1.2195827	0	2195827	1	3
1	1.2208277	0	2208277	0	3
1	1.2228551	0	2228551	0	3
1	1.2240283	0	2240283	0	1
1	1.2246338	0	2246338	1	3
1	1.2259490	0	2259490	1	3
1	1.2277640	0	2277640	1	3
1	1.2289441	0	2289441	3	1
1	1.2301633	0	2301633	3	1
1	1.2321694	0	2321694	1	3
1	1.2328280	0	2328280	1	2
1	1.2334911	0	2334911	1	3
1	1.2347264	0	2347264	2	1
1	1.2362016	0	2362016	2	1
1	1.2376435	0	2376435	1	3
1	1.2383448	0	2383448	3	1
1	1.2391860	0	2391860	1	3
1	1.2407180	0	2407180	2	1
1	1.2414014	0	2414014	1	3
1	1.2426690	0	2426690	3	1
1	1.2438873	0	2438873	1	4
1	1.2458761	0	2458761	3	2
1	1.2484855	0	2484855	2	1
1	1.2501183	0	2501183	3	1
1	1.2507972	0	2507972	3	1
1	1.2524034	0	2524034	1	4
1	1.2535918	0	2535918	1	3
1	1.2550379	0	2550379	1	3
1	1.2557296	0	2557296	2	1
1	1.2580059	0	2580059	1	3
1	1.2609390	0	2609390	1	3
1	1.2615407	0	2615407	1	3
1	1.2625749	0	2625749	1	3
1	1.2635098	0	2635098	3	1
1	1.2654726	0	2654726	3	2
1	1.2661807	0	2661807	3	1
1	1.2673228	0	2673228	3	2
1	1.2682281	0	2682281	2	1
1	1.2692523	0	2692523	1	3
1	1.2718815	0	2718815	0	1
1	1.2727687	0	2727687	1	3
1	1.2740936	0	2740936	1	3
1	1.2750902	0	2750902	1	3
1	1.2761950	0	2761950	0	2
1	1.2787452	0	2787452	0	3
1	1.2794145	0	2794145	3	1
1	1.2815013	0	2815013	1	3
1	1.2843074	0	2843074	0	1
1	1.2852240	0	2852240	1	2
1	1.2865360	0	2865360	1	3
1	1.2876639	0	2876639	1	2
1	1.2897852	0	2897852	1	3
1	1.2931689	0	2931689	1	3
1	1.2948208	0	2948208	3	2
1	1.2952205	0	2952205	0	1
1	1.2957039	0	2957039	1	3
1	1.2980986	0	2980986	0	2
1	1.2993507	0	2993507	0	3
1	1.3000133	0	3000133	1	3
1	1.3005342	0	3005342	1	3
1	1.3016401	0	3016401	2	1
1	1.3041620	0	3041620	1	3
1	1.3047913	0	3047913	1	3
1	1.3092166	0	3092166	1	3
1	1.3111137	0	3111137	1	2
1	1.3127281	0	3127281	1	3
1	1.3129228	0	3129228	1	3
1	1.3148292	0	3148292	2	1
1	1.3162017	0	3162017	4	1
1	1.3166250	0	3166250	1	3
1	1.3194397	0	3194397	1	3
1	1.3200422	0	3200422	3	1
1	1.3243958	0	3243958	1	3
1	1.3257888	0	3257888	2	1
1	1.3274017	0	3274017	1	2
1	1.3286454	0	3286454	1	3
1	1.3308831	0	3308831	1	3
1	1.3314503	0	3314503	1	2
1	1.3326204	0	3326204	3	1
1	1.3326775	0	3326775	1	3
1	1.3341480	0	3341480	0	1
1	1.3349322	0	3349322	3	2
1	1.3359860	0	3359860	3	1
1	1.3374684	0	3374684	2	1
1	1.3380658	0	3380658	3	1
1	1.3388970	0	3388970	1	3
1	1.3395967	0	3395967	1	2
1	1.3419580	0	3419580	3	1
1	1.3428195	0	3428195	2	1
1	1.3447286	0	3447286	0	1
1	1.3458474	0	3458474	1	3
1	1.3470332	0	3470332	1	3
1	1.3480810	0	3480810	3	1
1	1.3484482	0	3484482	1	3
1	1.3513520	0	3513520	3	1
1	1.3520373	0	3520373	1	3
1	1.3556626	0	3556626	0	3
1	1.3587745	0	3587745	1	3
1	1.3598185	0	3598185	1	3
1	1.3619158	0	3619158	0	2
1	1.3639893	0	3639893	1	2
1	1.3667307	0	3667307	1	2
1	1.3668330	0	3668330	1	3
1	1.3682508	0	3682508	0	4
1	1.3697160	0	3697160	1	2
1	1.3724186	0	3724186	1	4
1	1.3735314	0	3735314	1	3
1	1.3760558	0	3760558	2	1
1	1.3778681	0	3778681	2	3
1	1.3796640	0	3796640	1	3
1	1.3828021	0	3828021	1	3
1	1.3838301	0	3838301	0	1
1	1.3842554	0	3842554	1	3
1	1.3857387	0	3857387	1	2
1	1.3875185	0	3875185	4	1
1	1.3890148	0	3890148	2	1
1	1.3908201	0	3908201	1	3
1	1.3929645	0	3929645	1	3
1	1.3946665	0	3946665	4	1
1	1.3962719	0	3962719	1	3
1	1.3964544	0	3964544	1	4
1	1.3967481	0	3967481	1	3
1	1.3989037	0	3989037	3	1
1	1.3990312	0	3990312	3	1
1	1.4010307	0	4010307	3	1
1	1.4021484	0	4021484	1	2
1	1.4032891	0	4032891	1	2
1	1.4044567	0	4044567	1	3
1	1.4051150	0	4051150	1	3
1	1.4061598	0	4061598	1	3
1	1.4079240	0	4079240	3	1
1	1.4090327	0	4090327	2	3
1	1.4099583	0	4099583	1	3
1	1.4116515	0	4116515	1	3
1	1.4120708	0	4120708	3	1
1	1.4134195	0	4134195	3	1
1	1.4141836	0	4141836	1	2
1	1.4157111	0	4157111	1	3
1	1.4172445	0	4172445	1	3
1	1.4174806	0	4174806	1	3
1	1.4195132	0	4195132	0	3
1	1.4204443	0	4204443	3	1
1	1.4210698	0	4210698	2	1
1	1.4227095	0	4227095	2	3
1	1.4227658	0	4227658	1	3
1	1.4239459	0	4239459	3	1
1	1.4245417	0	4245417	1	3
1	1.4264222	0	4264222	1	3
1	1.4272138	0	4272138	1	3
1	1.4283592	0	4283592	3	1
1	1.4305593	0	4305593	1	3
1	1.4305894	0	4305894	0	3
1	1.4312475	0	4312475	0	3
1	1.4320363	0	4320363	1	2
1	1.4346943	0	4346943	3	1
1	1.4361401	0	4361401	4	1
1	1.4371564	0	4371564	1	3
1	1.4390106	0	4390106	3	1
1	1.4401517	0	4401517	1	3
1	1.4410755	0	4410755	1	3
1	1.4419221	0	4419221	3	1
1	1.4419714	0	4419714	3	1
1	1.4419787	0	4419787	D	I
1	1.4420677	0	4420677	1	2
1	1.4426123	0	4426123	1	3
1	1.4433165	0	4433165	0	1
1	1.4450046	0	4450046	4	1
1	1.4459378	0	4459378	1	3
1	1.4469990	0	4469990	1	2
1	1.4475164	0	4475164	3	1
1	1.4485474	0	4485474	1	3
1	1.4499421	0	4499421	3	1
1	1.4518959	0	4518959	0	1
1	1.4523008	0	4523008	1	3
1	1.4534732	0	4534732	3	1
1	1.4560104	0	4560104	1	4
1	1.4575316	0	4575316	3	1
1	1.4581001	0	4581001	1	3
1	1.4590874	0	4590874	1	3
1	1.4600818	0	4600818	2	1
1	1.4606010	0	4606010	3	1
1	1.4628170	0	4628170	3	1
1	1.4635214	0	4635214	3	1
1	1.4636070	0	4636070	0	0
1	1.4660213	0	4660213	2	1
1	1.4662909	0	4662909	1	3
1	1.4671291	0	4671291	3	1
1	1.4680550	0	4680550	2	1
1	1.4700786	0	4700786	1	3
1	1.4711650	0	4711650	1	3
1	1.4725113	0	4725113	1	2
1	1.4726836	0	4726836	1	3
1	1.4748284	0	4748284	1	3
1	1.4757417	0	4757417	1	3
1	1.4764376	0	4764376	1	3
1	1.4793940	0	4793940	3	1
1	1.4804814	0	4804814	1	4
1	1.4809432	0	4809432	1	3
1	1.4820578	0	4820578	1	2
1	1.4836401	0	4836401	1	3
1	1.4847388	0	4847388	0	1
1	1.4858799	0	4858799	2	1
1	1.4878941	0	4878941	1	3
1	1.4886951	0	4886951	1	4
1	1.4893108	0	4893108	3	1
1	1.4893453	0	4893453	3	1
1	1.4901016	0	4901016	1	3
1	1.4911941	0	4911941	3	1
1	1.4913657	0	4913657	1	4
1	1.4914914	0	4914914	3	1
1	1.4915001	0	4915001	3	1
1	1.4928973	0	4928973	3	1
1	1.4931180	0	4931180	1	3
1	1.4939210	0	4939210	2	1
1	1.4942312	0	4942312	1	3
1	1.4951927	0	4951927	1	3
1	1.4957252	0	4957252	3	1
1	1.4973985	0	4973985	1	3
1	1.4974870	0	4974870	1	3
1	1.4979308	0	4979308	1	2
1	1.4985187	0	4985187	3	2
1	1.4985698	0	4985698	3	1
1	1.5006108	0	5006108	3	1
1	1.5013851	0	5013851	1	2
1	1.5016106	0	5016106	1	3
1	1.5026727	0	5026727	1	3
1	1.5029025	0	5029025	1	3
1	1.5029107	0	5029107	3	1
1	1.5030287	0	5030287	3	1
1	1.5032877	0	5032877	1	3
1	1.5044074	0	5044074	3	1
1	1.5059152	0	5059152	1	2
1	1.5066599	0	5066599	3	1
1	1.5073833	0	5073833	1	2
1	1.5091966	0	5091966	1	3
1	1.5094664	0	5094664	1	3
1	1.5109742	0	5109742	1	3
1	1.5122651	0	5122651	1	3
1	1.5128753	0	5128753	3	1
1	1.5141525	0	5141525	1	3
1	1.5156662	0	5156662	1	3
1	1.5159885	0	5159885	1	3
1	1.5169418	0	5169418	1	3
1	1.5196785	0	5196785	1	3
1	1.5198813	0	5198813	2	1
1	1.5211086	0	5211086	3	1
1	1.5226059	0	5226059	1	2
1	1.5244422	0	5244422	1	3
1	1.5257306	0	5257306	1	3
1	1.5287987	0	5287987	1	3
1	1.5288133	0	5288133	3	1
1	1.5310127	0	5310127	1	3
1	1.5323473	0	5323473	2	1
1	1.5325340	0	5325340	3	1
1	1.5344916	0	5344916	3	1
1	1.5355930	0	5355930	3	2
1	1.5361620	0	5361620	1	3
1	1.5394934	0	5394934	1	3
1	1.5409586	0	5409586	3	1
1	1.5420526	0	5420526	1	3
1	1.5420699	0	5420699	1	2
1	1.5432113	0	5432113	1	3
1	1.5441353	0	5441353	1	3
1	1.5452889	0	5452889	1	3
1	1.5471709	0	5471709	1	3
1	1.5477202	0	5477202	1	4
1	1.5486246	0	5486246	1	3
1	1.5497533	0	5497533	1	3
1	1.5511825	0	5511825	1	3
1	1.5523125	0	5523125	1	3
1	1.5538856	0	5538856	1	3
1	1.5547867	0	5547867	3	1
1	1.5561736	0	5561736	2	1
1	1.5568287	0	5568287	3	1
1	1.5579289	0	5579289	3	1
1	1.5589651	0	5589651	1	3
1	1.5600922	0	5600922	1	2
1	1.5619955	0	5619955	4	1
1	1.5624782	0	5624782	3	2
1	1.5641678	0	5641678	1	3
1	1.5648072	0	5648072	2	1
1	1.5669524	0	5669524	3	1
1	1.5673842	0	5673842	1	3
1	1.5693910	0	5693910	1	3
1	1.5708287	0	5708287	1	2
1	1.5721194	0	5721194	3	1
1	1.5746980	0	5746980	1	3
1	1.5748787	0	5748787	3	1
1	1.5768605	0	5768605	0	1
1	1.5779816	0	5779816	3	1
1	1.5786011	0	5786011	4	1
1	1.5795837	0	5795837	3	1
1	1.5808242	0	5808242	1	3
1	1.5818706	0	5818706	1	3
1	1.5837420	0	5837420	1	3
1	1.5844519	0	5844519	1	3
1	1.5859958	0	5859958	2	3
1	1.5872563	0	5872563	0	1
1	1.5888805	0	5888805	2	3
1	1.5904408	0	5904408	0	1
1	1.5923888	0	5923888	1	3
1	1.5938873	0	5938873	1	3
1	1.5940131	0	5940131	3	1
1	1.5945645	0	5945645	3	1
1	1.5948325	0	5948325	1	3
1	1.5962470	0	5962470	1	2
1	1.5970092	0	5970092	1	3
1	1.5971077	0	5971077	0	1
1	1.5987939	0	5987939	0	0
1	1.6003372	0	6003372	1	3
1	1.6020825	0	6020825	3	1
1	1.6028468	0	6028468	1	3
1	1.6040509	0	6040509	1	3
1	1.6052112	0	6052112	3	1
1	1.6069505	0	6069505	0	1
1	1.6073118	0	6073118	0	1
1	1.6083059	0	6083059	1	3
1	1.6096061	0	6096061	1	2
1	1.6107781	0	6107781	1	2
1	1.6122576	0	6122576	0	1
1	1.6128352	0	6128352	2	3
1	1.6139857	0	6139857	3	1
1	1.6154774	0	6154774	4	1
1	1.6162357	0	6162357	3	1
1	1.6175472	0	6175472	3	1
1	1.6188790	0	6188790	3	1
1	1.6198709	0	6198709	2	1
1	1.6209485	0	6209485	3	2
1	1.6218800	0	6218800	2	3
1	1.6224919	0	6224919	1	2
1	1.6232866	0	6232866	3	1
1	1.6249527	0	6249527	3	1
1	1.6263554	0	6263554	0	1
1	1.6271129	0	6271129	3	1
1	1.6283052	0	6283052	1	3
1	1.6297308	0	6297308	3	1
1	1.6304660	0	6304660	3	1
1	1.6315377	0	6315377	3	1
1	1.6324819	0	6324819	3	1
1	1.6352738	0	6352738	3	1
1	1.6358902	0	6358902	1	3
1	1.6370172	0	6370172	1	4
1	1.6379490	0	6379490	1	3
1	1.6382543	0	6382543	1	3
1	1.6395704	0	6395704	1	3
1	1.6405159	0	6405159	1	3
1	1.6418934	0	6418934	1	3
1	1.6427277	0	6427277	1	3
1	1.6447040	0	6447040	1	2
1	1.6453921	0	6453921	1	3
1	1.6465949	0	6465949	3	1
1	1.6474333	0	6474333	2	1
1	1.6489993	0	6489993	1	3
1	1.6496411	0	6496411	1	3
1	1.6512438	0	6512438	1	3
1	1.6520082	0	6520082	3	1
1	1.6539253	0	6539253	3	1
1	1.6551416	0	6551416	2	1
1	1.6554263	0	6554263	3	1
1	1.6567658	0	6567658	2	1
1	1.6581162	0	6581162	3	1
1	1.6594954	0	6594954	1	3
1	1.6613794	0	6613794	1	2
1	1.6627776	0	6627776	3	1
1	1.6636016	0	6636016	1	3
1	1.6648634	0	6648634	1	3
1	1.6668248	0	6668248	0	1
1	1.6675256	0	6675256	3	1
1	1.6684616	0	6684616	3	2
1	1.6693398	0	6693398	3	1
1	1.6710663	0	6710663	3	1
1	1.6721693	0	6721693	4	1
1	1.6736449	0	6736449	3	1
1	1.6737483	0	6737483	1	3
1	1.6754798	0	6754798	1	3
1	1.6787592	0	6787592	3	1
1	1.6797293	0	6797293	1	2
1	1.6814090	0	6814090	1	3
1	1.6825957	0	6825957	3	1
1	1.6843827	0	6843827	1	3
1	1.6843854	0	6843854	1	3
1	1.6843938	0	6843938	0	0
1	1.6844921	0	6844921	2	1
1	1.6855643	0	6855643	3	1
1	1.6865364	0	6865364	1	3
1	1.6879261	0	6879261	3	1
1	1.6892064	0	6892064	3	1
1	1.6899092	0	6899092	1	3
1	1.6913015	0	6913015	1	3
1	1.6932755	0	6932755	1	3
1	1.6955258	0	6955258	4	1
1	1.6963978	0	6963978	2	1
1	1.6996338	0	6996338	2	1
1	1.7020134	0	7020134	1	3
1	1.7037523	0	7037523	3	1
1	1.7050340	0	7050340	1	3
1	1.7075191	0	7075191	2	1
1	1.7086401	0	7086401	1	3
1	1.7106674	0	7106674	1	3
1	1.7116145	0	7116145	3	1
1	1.7120180	0	7120180	2	1
1	1.7123701	0	7123701	1	3
1	1.7143332	0	7143332	1	3
1	1.7175735	0	7175735	1	3
1	1.7183494	0	7183494	3	1
1	1.7200965	0	7200965	2	1
1	1.7203173	0	7203173	1	3
1	1.7221689	0	7221689	2	1
1	1.7230151	0	7230151	1	3
1	1.7240254	0	7240254	1	3
1	1.7255361	0	7255361	1	3
1	1.7258510	0	7258510	1	3
1	1.7281243	0	7281243	2	1
1	1.7286537	0	7286537	3	1
1	1.7293039	0	7293039	0	2
1	1.7317241	0	7317241	3	1
1	1.7336711	0	7336711	2	1
1	1.7337586	0	7337586	1	3
1	1.7348868	0	7348868	3	1
1	1.7358282	0	7358282	1	3
1	1.7363714	0	7363714	1	2
1	1.7374483	0	7374483	2	1
1	1.7390231	0	7390231	3	1
1	1.7393642	0	7393642	1	3
1	1.7421527	0	7421527	3	1
1	1.7449283	0	7449283	1	2
1	1.7471568	0	7471568	1	3
1	1.7482135	0	7482135	3	1
1	1.7492577	0	7492577	1	3
1	1.7505400	0	7505400	3	2
1	1.7513442	0	7513442	3	1
1	1.7520149	0	7520149	2	1
1	1.7551941	0	7551941	1	2
1	1.7554163	0	7554163	3	1
1	1.7571195	0	7571195	1	2
1	1.7578528	0	7578528	1	2
1	1.7591982	0	7591982	3	1
1	1.7600239	0	7600239	2	1
1	1.7618214	0	7618214	2	1
1	1.7635258	0	7635258	3	2
1	1.7656914	0	7656914	0	1
1	1.7657707	0	7657707	2	1
1	1.7669623	0	7669623	1	3
1	1.7698737	0	7698737	4	1
1	1.7707189	0	7707189	3	1
1	1.7720714	0	7720714	2	1
1	1.7729393	0	7729393	1	3
1	1.7740189	0	7740189	3	1
1	1.7769386	0	7769386	1	3
1	1.7785677	0	7785677	1	2
1	1.7796513	0	7796513	1	3
1	1.7813710	0	7813710	1	3
1	1.7820887	0	7820887	3	1
1	1.7831853	0	7831853	1	3
1	1.7838613	0	7838613	1	3
1	1.7844779	0	7844779	1	3
1	1.7864196	0	7864196	1	3
1	1.7865281	0	7865281	0	1
1	1.7883723	0	7883723	1	3
1	1.7890465	0	7890465	1	3
1	1.7898583	0	7898583	1	3
1	1.7909532	0	7909532	3	1
1	1.7915508	0	7915508	3	1
1	1.7925031	0	7925031	3	1
1	1.7926268	0	7926268	1	3
1	1.7935005	0	7935005	3	1
1	1.7947534	0	7947534	3	1
1	1.7960539	0	7960539	3	1
1	1.7960988	0	7960988	3	1
1	1.7969723	0	7969723	1	3
1	1.7979763	0	7979763	2	1
1	1.7979804	0	7979804	3	1
1	1.8001795	0	8001795	1	3
1	1.8007051	0	8007051	0	3
1	1.8022725	0	8022725	3	1
1	1.8032855	0	8032855	3	1
1	1.8044418	0	8044418	3	1
1	1.8048010	0	8048010	1	4
1	1.8054483	0	8054483	3	2
1	1.8060534	0	8060534	1	3
1	1.8073090	0	8073090	1	3
1	1.8084756	0	8084756	1	2
1	1.8095387	0	8095387	1	3
1	1.8111989	0	8111989	1	3
1	1.8117798	0	8117798	3	1
1	1.8130890	0	8130890	3	1
1	1.8143422	0	8143422	3	1
1	1.8161870	0	8161870	1	3
1	1.8165086	0	8165086	1	2
1	1.8206602	0	8206602	3	1
1	1.8229814	0	8229814	3	1
1	1.8235680	0	8235680	1	3
1	1.8253421	0	8253421	1	3
1	1.8268652	0	8268652	1	3
1	1.8280193	0	8280193	1	3
1	1.8288009	0	8288009	2	1
1	1.8291123	0	8291123	3	1
1	1.8309179	0	8309179	1	3
1	1.8321430	0	8321430	1	3
1	1.8323480	0	8323480	3	1
1	1.8323999	0	8323999	0	I
1	1.8324267	0	8324267	1	3
1	1.8328959	0	8328959	1	3
1	1.8337429	0	8337429	1	3
1	1.8352934	0	8352934	3	1
1	1.8369669	0	8369669	1	3
1	1.8371377	0	8371377	1	3
1	1.8374502	0	8374502	1	4
1	1.8390379	0	8390379	1	3
1	1.8394376	0	8394376	3	1
1	1.8411036	0	8411036	1	3
1	1.8422947	0	8422947	1	3
1	1.8430205	0	8430205	1	3
1	1.8443239	0	8443239	3	1
1	1.8455231	0	8455231	3	1
1	1.8463865	0	8463865	3	1
1	1.8477203	0	8477203	1	3
1	1.8486192	0	8486192	3	1
1	1.8497677	0	8497677	3	1
1	1.8514900	0	8514900	1	3
1	1.8522934	0	8522934	1	2
1	1.8532697	0	8532697	1	2
1	1.8546882	0	8546882	1	3
1	1.8561857	0	8561857	3	1
1	1.8573470	0	8573470	1	3
1	1.8595207	0	8595207	1	3
1	1.8604276	0	8604276	1	2
1	1.8613543	0	8613543	1	3
1	1.8630247	0	8630247	3	1
1	1.8647033	0	8647033	1	3
1	1.8647955	0	8647955	1	3
1	1.8658897	0	8658897	1	3
1	1.8679834	0	8679834	3	1
1	1.8697663	0	8697663	2	3
1	1.8711821	0	8711821	1	3
1	1.8717703	0	8717703	2	1
1	1.8728624	0	8728624	3	1
1	1.8746315	0	8746315	1	3
1	1.8751574	0	8751574	1	3
1	1.8762788	0	8762788	1	3
1	1.8775014	0	8775014	1	2
1	1.8785475	0	8785475	1	3
1	1.8798857	0	8798857	1	3
1	1.8816734	0	8816734	2	1
1	1.8833676	0	8833676	1	3
1	1.8847422	0	8847422	1	3
1	1.8863032	0	8863032	1	3
1	1.8870689	0	8870689	3	1
1	1.8878416	0	8878416	1	3
1	1.8888552	0	8888552	1	3
1	1.8899796	0	8899796	1	3
1	1.8903354	0	8903354	3	1
1	1.8920737	0	8920737	3	1
1	1.8926447	0	8926447	1	3
1	1.8927301	0	8927301	1	3
1	1.8934509	0	8934509	1	3
1	1.8955374	0	8955374	1	3
1	1.8958598	0	8958598	0	1
1	1.8975122	0	8975122	3	1
1	1.8980525	0	8980525	2	1
1	1.8993571	0	8993571	1	3
1	1.9010909	0	9010909	1	3
1	1.9017633	0	9017633	1	3
1	1.9033858	0	9033858	2	1
1	1.9041117	0	9041117	2	1
1	1.9055097	0	9055097	1	3
1	1.9065606	0	9065606	1	3
1	1.9075453	0	9075453	3	1
1	1.9094017	0	9094017	3	1
1	1.9096236	0	9096236	3	1
1	1.9109243	0	9109243	1	3
1	1.9120663	0	9120663	3	1
1	1.9134130	0	9134130	1	3
1	1.9141313	0	9141313	1	3
1	1.9159357	0	9159357	4	1
1	1.9166089	0	9166089	1	3
1	1.9187067	0	9187067	3	1
1	1.9190035	0	9190035	1	3
1	1.9201414	0	9201414	3	1
1	1.9202940	0	9202940	1	2
1	1.9203169	0	9203169	0	1
1	1.9203398	0	9203398	2	1
1	1.9204247	0	9204247	1	3
1	1.9212509	0	9212509	3	1
1	1.9214283	0	9214283	1	2
1	1.9224106	0	9224106	3	1
1	1.9240098	0	9240098	1	3
1	1.9257013	0	9257013	2	1
1	1.9273551	0	9273551	3	1
1	1.9288943	0	9288943	1	2
1	1.9296248	0	9296248	3	1
1	1.9309123	0	9309123	3	1
1	1.9314397	0	9314397	1	2
1	1.9325658	0	9325658	2	1
1	1.9338347	0	9338347	3	1
1	1.9354482	0	9354482	1	3
1	1.9362100	0	9362100	1	2
1	1.9377209	0	9377209	1	3
1	1.9396188	0	9396188	1	3
1	1.9406695	0	9406695	2	1
1	1.9420442	0	9420442	1	3
1	1.9428903	0	9428903	3	1
1	1.9440183	0	9440183	3	1
1	1.9459731	0	9459731	1	2
1	1.9464337	0	9464337	1	4
1	1.9477943	0	9477943	1	3
1	1.9486307	0	9486307	1	3
1	1.9502938	0	9502938	3	1
1	1.9520176	0	9520176	1	3
1	1.9526549	0	9526549	1	3
1	1.9540990	0	9540990	1	3
1	1.9545603	0	9545603	1	3
1	1.9557421	0	9557421	4	1
1	1.9565301	0	9565301	3	1
1	1.9573293	0	9573293	1	3
1	1.9578777	0	9578777	1	4
1	1.9592401	0	9592401	1	3
1	1.9604233	0	9604233	1	3
1	1.9612915	0	9612915	1	2
1	1.9629445	0	9629445	1	3
1	1.9638283	0	9638283	1	3
1	1.9649685	0	9649685	1	3
1	1.9659261	0	9659261	3	1
1	1.9672599	0	9672599	3	1
1	1.9690287	0	9690287	1	3
1	1.9696341	0	9696341	3	1
1	1.9710830	0	9710830	1	3
1	1.9720002	0	9720002	0	3
1	1.9728738	0	9728738	1	3
1	1.9741629	0	9741629	1	3
1	1.9752154	0	9752154	1	2
1	1.9773189	0	9773189	0	1
1	1.9777156	0	9777156	2	3
1	1.9787243	0	9787243	2	1
1	1.9799647	0	9799647	1	3
1	1.9812380	0	9812380	3	1
1	1.9826231	0	9826231	1	3
1	1.9834647	0	9834647	1	3
1	1.9843203	0	9843203	1	2
1	1.9862442	0	9862442	1	2
1	1.9875555	0	9875555	3	1
1	1.9881751	0	9881751	1	2
1	1.9882263	0	9882263	1	3
1	1.9897935	0	9897935	4	1
1	1.9909273	0	9909273	0	4
1	1.9918462	0	9918462	1	3
1	1.9934046	0	9934046	2	1
1	1.9956093	0	9956093	1	3
1	1.9961779	0	9961779	3	2
1	1.9968034	0	9968034	1	4
1	1.9969789	0	9969789	3	1
1	1.9980780	0	9980780	2	1
1	1.10001661	0	10001661	0	1
1	1.10008027	0	10008027	1	3
1	1.10018556	0	10018556	1	3
1	1.10027540	0	10027540	3	1
1	1.10038976	0	10038976	1	3
1	1.10060855	0	10060855	3	1
1	1.10064727	0	10064727	1	2
1	1.10077081	0	10077081	3	1
1	1.10093579	0	10093579	1	2
1	1.10099935	0	10099935	1	3
1	1.10107282	0	10107282	1	3
1	1.10118993	0	10118993	3	1
1	1.10138348	0	10138348	2	1
1	1.10163967	0	10163967	1	2
1	1.10177435	0	10177435	3	1
1	1.10198323	0	10198323	3	1
1	1.10203781	0	10203781	3	1
1	1.10214038	0	10214038	1	2
1	1.10231948	0	10231948	3	1
1	1.10238823	0	10238823	1	3
1	1.10255636	0	10255636	3	1
1	1.10257096	0	10257096	1	3
1	1.10271503	0	10271503	4	1
1	1.10283002	0	10283002	1	3
1	1.10309970	0	10309970	3	1
1	1.10321408	0	10321408	3	1
1	1.10329292	0	10329292	1	2
1	1.10341135	0	10341135	1	3
1	1.10357617	0	10357617	1	4
1	1.10403384	0	10403384	1	3
1	1.10408315	0	10408315	1	3
1	1.10419139	0	10419139	2	1
1	1.10444637	0	10444637	0	3
1	1.10486877	0	10486877	2	1
1	1.10508512	0	10508512	1	3
1	1.10516483	0	10516483	3	1
1	1.10528995	0	10528995	2	1
1	1.10539614	0	10539614	1	3
1	1.10549938	0	10549938	1	2
1	1.10558876	0	10558876	1	3
1	1.10573899	0	10573899	3	1
1	1.10587650	0	10587650	1	2
1	1.10604319	0	10604319	1	3
1	1.10622681	0	10622681	4	1
1	1.10633238	0	10633238	3	2
1	1.10653510	0	10653510	3	2
1	1.10672540	0	10672540	1	2
1	1.10672746	0	10672746	1	3
1	1.10681859	0	10681859	3	1
1	1.10683500	0	10683500	2	1
1	1.10699423	0	10699423	3	1
1	1.10731993	0	10731993	1	3
1	1.10744350	0	10744350	4	1
1	1.10756573	0	10756573	3	1
1	1.10780593	0	10780593	3	1
1	1.10792454	0	10792454	1	2
1	1.10807939	0	10807939	1	2
1	1.10813494	0	10813494	3	1
1	1.10822495	0	10822495	3	1
1	1.10839245	0	10839245	2	1
1	1.10847607	0	10847607	0	1
1	1.10858310	0	10858310	1	3
1	1.10878370	0	10878370	3	1
1	1.10898701	0	10898701	1	2
1	1.10919483	0	10919483	3	1
1	1.10934077	0	10934077	1	3
1	1.10942513	0	10942513	2	1
1	1.10949569	0	10949569	3	1
1	1.10961544	0	10961544	3	1
1	1.10976955	0	10976955	3	1
1	1.10984474	0	10984474	1	4
1	1.10998929	0	10998929	0	1
1	1.11014965	0	11014965	1	3
1	1.11019380	0	11019380	3	2
1	1.11030313	0	11030313	1	3
1	1.11040857	0	11040857	1	3
1	1.11052005	0	11052005	2	1
1	1.11073261	0	11073261	1	2
1	1.11074423	0	11074423	2	3
1	1.11091891	0	11091891	3	1
1	1.11097431	0	11097431	3	1
1	1.11097654	0	11097654	3	1
1	1.11111953	0	11111953	2	1
1	1.11119991	0	11119991	1	3
1	1.11133985	0	11133985	2	1
1	1.11147113	0	11147113	3	1
1	1.11155024	0	11155024	1	2
1	1.11163000	0	11163000	1	3
1	1.11165907	0	11165907	3	1
1	1.11166635	0	11166635	3	1
1	1.11167678	0	11167678	3	1
1	1.11167874	0	11167874	3	1
1	1.11167979	0	11167979	3	1
1	1.11168555	0	11168555	1	3
1	1.11187180	0	11187180	2	1
1	1.11192441	0	11192441	1	2
1	1.11200412	0	11200412	1	3
1	1.11215077	0	11215077	2	1
1	1.11230533	0	11230533	3	1
1	1.11238658	0	11238658	1	3
1	1.11248671	0	11248671	3	1
1	1.11262018	0	11262018	1	3
1	1.11286624	0	11286624	1	2
1	1.11298106	0	11298106	3	1
1	1.11304518	0	11304518	3	1
1	1.11323575	0	11323575	1	2
1	1.11328582	0	11328582	3	1
1	1.11349092	0	11349092	2	3
1	1.11368842	0	11368842	1	3
1	1.11379803	0	11379803	3	1
1	1.11395642	0	11395642	3	1
1	1.11395697	0	11395697	3	1
1	1.11417719	0	11417719	3	1
1	1.11418720	0	11418720	3	1
1	1.11438606	0	11438606	1	3
1	1.11441663	0	11441663	1	2
1	1.11457128	0	11457128	1	3
1	1.11465332	0	11465332	1	2
1	1.11484777	0	11484777	2	1
1	1.11497808	0	11497808	3	1
1	1.11501490	0	11501490	1	2
1	1.11515783	0	11515783	1	2
1	1.11523463	0	11523463	1	3
1	1.11539753	0	11539753	3	1
1	1.11551176	0	11551176	3	1
1	1.11564083	0	11564083	1	3
1	1.11569399	0	11569399	1	3
1	1.11583643	0	11583643	3	1
1	1.11601253	0	11601253	1	3
1	1.11608503	0	11608503	4	1
1	1.11608580	0	11608580	3	1
1	1.11623152	0	11623152	1	3
1	1.11629081	0	11629081	3	1
1	1.11641176	0	11641176	3	1
1	1.11653215	0	11653215	1	3
1	1.11679629	0	11679629	3	1
1	1.11689281	0	11689281	1	3
1	1.11702682	0	11702682	3	1
1	1.11708684	0	11708684	3	1
1	1.11721611	0	11721611	1	2
1	1.11730119	0	11730119	3	1
1	1.11744340	0	11744340	1	3
1	1.11759885	0	11759885	1	3
1	1.11774784	0	11774784	3	1
1	1.11779243	0	11779243	3	1
1	1.11782292	0	11782292	1	3
1	1.11789480	0	11789480	3	1
1	1.11799809	0	11799809	1	3
1	1.11821333	0	11821333	1	3
1	1.11822623	0	11822623	1	2
1	1.11834885	0	11834885	1	3
1	1.11844563	0	11844563	1	3
1	1.11860536	0	11860536	1	3
1	1.11875141	0	11875141	2	3
1	1.11884008	0	11884008	3	1
1	1.11891267	0	11891267	2	1
1	1.11903839	0	11903839	1	3
1	1.11924518	0	11924518	1	3
1	1.11928596	0	11928596	3	1
1	1.11946797	0	11946797	3	1
1	1.11951448	0	11951448	1	3
1	1.11964571	0	11964571	1	3
1	1.11981850	0	11981850	3	1
1	1.11986934	0	11986934	3	1
1	1.11998945	0	11998945	3	1
1	1.12007076	0	12007076	3	1
1	1.12024782	0	12024782	1	3
1	1.12033348	0	12033348	2	1
1	1.12046335	0	12046335	1	3
1	1.12055950	0	12055950	1	3
1	1.12064054	0	12064054	3	1
1	1.12075806	0	12075806	3	1
1	1.12089620	0	12089620	3	1
1	1.12101184	0	12101184	2	1
1	1.12118943	0	12118943	1	3
1	1.12124292	0	12124292	1	3
1	1.12144103	0	12144103	2	1
1	1.12156624	0	12156624	3	1
1	1.12171761	0	12171761	1	3
1	1.12182103	0	12182103	1	3
1	1.12191961	0	12191961	1	3
1	1.12203650	0	12203650	1	3
1	1.12216586	0	12216586	1	3
1	1.12239369	0	12239369	3	1
1	1.12246899	0	12246899	0	0
1	1.12267375	0	12267375	1	4
1	1.12268168	0	12268168	3	1
1	1.12284259	0	12284259	1	3
1	1.12292936	0	12292936	1	3
1	1.12305086	0	12305086	1	3
1	1.12316236	0	12316236	1	3
1	1.12326997	0	12326997	3	1
1	1.12345078	0	12345078	3	1
1	1.12371444	0	12371444	1	3
1	1.12377571	0	12377571	1	3
1	1.12389917	0	12389917	1	3
1	1.12391795	0	12391795	3	1
1	1.12395859	0	12395859	3	1
1	1.12416079	0	12416079	2	1
1	1.12418403	0	12418403	0	3
1	1.12429750	0	12429750	1	3
1	1.12445568	0	12445568	1	3
1	1.12452013	0	12452013	3	1
1	1.12470251	0	12470251	3	1
1	1.12481044	0	12481044	1	3
1	1.12488548	0	12488548	1	3
1	1.12502470	0	12502470	1	3
1	1.12515484	0	12515484	1	3
1	1.12530602	0	12530602	1	3
1	1.12552682	0	12552682	1	3
1	1.12559709	0	12559709	3	1
1	1.12568683	0	12568683	3	1
1	1.12582542	0	12582542	3	1
1	1.12592574	0	12592574	2	1
1	1.12602117	0	12602117	3	1
1	1.12629269	0	12629269	2	1
1	1.12674746	0	12674746	1	3
1	1.12703724	0	12703724	3	1
1	1.12716054	0	12716054	1	2
1	1.12724538	0	12724538	2	1
1	1.12732415	0	12732415	3	1
1	1.12745113	0	12745113	1	3
1	1.12752045	0	12752045	3	2
1	1.12764760	0	12764760	1	3
1	1.12787647	0	12787647	1	4
1	1.12829696	0	12829696	1	3
1	1.12831740	0	12831740	3	1
1	1.12843349	0	12843349	1	3
1	1.12863961	0	12863961	3	1
1	1.12868228	0	12868228	1	3
1	1.12880943	0	12880943	4	1
1	1.12891091	0	12891091	1	4
1	1.12905968	0	12905968	1	4
1	1.12926259	0	12926259	1	3
1	1.12946001	0	12946001	3	1
1	1.12954634	0	12954634	1	3
1	1.12960312	0	12960312	1	3
1	1.12978143	0	12978143	1	3
1	1.12985295	0	12985295	3	1
1	1.13003212	0	13003212	3	1
1	1.13004908	0	13004908	1	2
1	1.13022592	0	13022592	1	3
1	1.13032121	0	13032121	3	1
1	1.13044677	0	13044677	1	3
1	1.13047397	0	13047397	1	3
1	1.13057467	0	13057467	3	1
1	1.13065849	0	13065849	3	1
1	1.13080533	0	13080533	3	1
1	1.13085178	0	13085178	1	2
1	1.13104855	0	13104855	1	3
1	1.13115587	0	13115587	3	1
1	1.13128683	0	13128683	2	1
1	1.13132232	0	13132232	1	3
1	1.13137512	0	13137512	1	2
1	1.13156695	0	13156695	2	1
1	1.13173311	0	13173311	1	4
1	1.13178719	0	13178719	3	1
1	1.13193114	0	13193114	1	3
1	1.13213824	0	13213824	0	3
1	1.13214008	0	13214008	3	1
1	1.13223245	0	13223245	3	1
1	1.13223302	0	13223302	1	3
1	1.13223502	0	13223502	3	1
1	1.13223724	0	13223724	0	3
1	1.13233740	0	13233740	1	2
1	1.13234133	0	13234133	2	1
1	1.13234246	0	13234246	3	1
1	1.13234382	0	13234382	1	3
1	1.13234676	0	13234676	0	3
1	1.13239142	0	13239142	1	3
1	1.13254081	0	13254081	3	1
1	1.13260261	0	13260261	0	D
1	1.13266679	0	13266679	3	1
1	1.13283523	0	13283523	1	3
1	1.13298012	0	13298012	3	1
1	1.13306777	0	13306777	4	1
1	1.13331028	0	13331028	1	2
1	1.13336245	0	13336245	3	1
1	1.13336536	0	13336536	0	0
1	1.13336615	0	13336615	3	1
1	1.13347614	0	13347614	1	3
1	1.13355961	0	13355961	1	3
1	1.13369932	0	13369932	1	3
1	1.13375903	0	13375903	1	3
1	1.13385246	0	13385246	1	3
1	1.13396734	0	13396734	1	2
1	1.13412399	0	13412399	1	3
1	1.13428072	0	13428072	3	1
1	1.13431034	0	13431034	3	1
1	1.13446742	0	13446742	3	1
1	1.13454177	0	13454177	3	1
1	1.13463880	0	13463880	1	4
1	1.13466714	0	13466714	1	2
1	1.13471714	0	13471714	1	2
1	1.13471855	0	13471855	3	2
1	1.13478424	0	13478424	1	3
1	1.13481722	0	13481722	3	1
1	1.13493038	0	13493038	1	3
1	1.13493435	0	13493435	2	3
1	1.13493609	0	13493609	1	3
1	1.13495946	0	13495946	2	1
1	1.13505603	0	13505603	3	1
1	1.13506057	0	13506057	1	2
1	1.13518860	0	13518860	1	3
1	1.13518974	0	13518974	0	3
1	1.13519154	0	13519154	0	1
1	1.13523929	0	13523929	4	1
1	1.13525098	0	13525098	1	3
1	1.13526109	0	13526109	1	3
1	1.13540188	0	13540188	2	1
1	1.13554172	0	13554172	1	3
1	1.13560487	0	13560487	3	1
1	1.13567459	0	13567459	1	3
1	1.13568168	0	13568168	3	1
1	1.13585953	0	13585953	1	3
1	1.13590516	0	13590516	3	1
1	1.13601070	0	13601070	2	1
1	1.13610738	0	13610738	2	1
1	1.13629913	0	13629913	3	1
1	1.13635403	0	13635403	1	3
1	1.13647780	0	13647780	0	1
1	1.13659249	0	13659249	2	1
1	1.13681328	0	13681328	0	1
1	1.13693007	0	13693007	3	1
1	1.13695455	0	13695455	1	2
1	1.13717827	0	13717827	3	1
1	1.13723229	0	13723229	1	3
1	1.13723779	0	13723779	1	3
1	1.13734423	0	13734423	2	1
1	1.13743136	0	13743136	1	3
1	1.13759668	0	13759668	3	1
1	1.13773492	0	13773492	2	1
1	1.13782081	0	13782081	1	3
1	1.13798565	0	13798565	3	1
1	1.13805012	0	13805012	1	3
1	1.13822697	0	13822697	2	1
1	1.13829372	0	13829372	3	1
1	1.13842621	0	13842621	2	1
1	1.13857178	0	13857178	1	3
1	1.13861908	0	13861908	3	1
1	1.13873480	0	13873480	3	1
1	1.13888539	0	13888539	1	3
1	1.13898860	0	13898860	3	1
1	1.13901500	0	13901500	3	1
1	1.13901704	0	13901704	1	3
1	1.13901895	0	13901895	I	D
1	1.13902044	0	13902044	3	1
1	1.13902336	0	13902336	1	3
1	1.13902575	0	13902575	1	3
1	1.13903334	0	13903334	D	I
1	1.13903422	0	13903422	D	I
1	1.13912699	0	13912699	1	3
1	1.13921357	0	13921357	1	3
1	1.13932790	0	13932790	1	3
1	1.13963437	0	13963437	1	3
1	1.13966852	0	13966852	1	3
1	1.13987701	0	13987701	1	3
1	1.14000177	0	14000177	1	3
1	1.14021541	0	14021541	1	3
1	1.14025015	0	14025015	3	1
1	1.14027995	0	14027995	0	3
1	1.14028097	0	14028097	0	3
1	1.14028546	0	14028546	1	4
1	1.14028691	0	14028691	1	3
1	1.14038517	0	14038517	1	3
1	1.14051040	0	14051040	3	1
1	1.14058776	0	14058776	1	3
1	1.14075376	0	14075376	1	3
1	1.14089087	0	14089087	3	1
1	1.14100367	0	14100367	3	1
1	1.14120734	0	14120734	1	3
1	1.14124297	0	14124297	1	3
1	1.14133089	0	14133089	3	1
1	1.14154296	0	14154296	1	3
1	1.14171000	0	14171000	3	1
1	1.14173454	0	14173454	3	1
1	1.14187541	0	14187541	3	1
1	1.14201871	0	14201871	3	1
1	1.14217295	0	14217295	3	1
1	1.14226811	0	14226811	2	1
1	1.14231717	0	14231717	3	1
1	1.14248782	0	14248782	4	1
1	1.14252712	0	14252712	1	2
1	1.14281609	0	14281609	1	3
1	1.14287726	0	14287726	2	1
1	1.14316933	0	14316933	3	1
1	1.14323114	0	14323114	1	3
1	1.14333504	0	14333504	1	3
1	1.14346372	0	14346372	1	3
1	1.14357113	0	14357113	0	3
1	1.14378509	0	14378509	3	1
1	1.14389797	0	14389797	1	3
1	1.14391559	0	14391559	1	3
1	1.14402319	0	14402319	3	1
1	1.14416073	0	14416073	3	1
1	1.14429234	0	14429234	3	1
1	1.14456169	0	14456169	1	3
1	1.14465969	0	14465969	1	2
1	1.14472225	0	14472225	3	1
1	1.14484107	0	14484107	1	3
1	1.14488488	0	14488488	3	1
1	1.14494290	0	14494290	3	1
1	1.14503852	0	14503852	1	3
1	1.14503912	0	14503912	1	3
1	1.14507952	0	14507952	3	1
1	1.14517554	0	14517554	0	1
1	1.14526630	0	14526630	1	3
1	1.14534509	0	14534509	1	3
1	1.14535980	0	14535980	1	3
1	1.14536842	0	14536842	1	3
1	1.14541895	0	14541895	1	3
1	1.14559119	0	14559119	3	1
1	1.14560189	0	14560189	2	1
1	1.14563023	0	14563023	3	1
1	1.14575286	0	14575286	2	1
1	1.14594581	0	14594581	1	2
1	1.14608143	0	14608143	3	1
1	1.14614352	0	14614352	1	4
1	1.14615890	0	14615890	1	3
1	1.14627508	0	14627508	1	3
1	1.14651579	0	14651579	1	3
1	1.14655973	0	14655973	2	1
1	1.14673982	0	14673982	1	3
1	1.14682573	0	14682573	1	2
1	1.14693619	0	14693619	1	3
1	1.14708146	0	14708146	1	3
1	1.14718141	0	14718141	1	3
1	1.14732871	0	14732871	3	1
1	1.14736839	0	14736839	3	1
1	1.14751718	0	14751718	1	3
1	1.14758993	0	14758993	2	1
1	1.14771450	0	14771450	1	3
1	1.14785901	0	14785901	3	1
1	1.14789526	0	14789526	0	3
1	1.14789648	0	14789648	3	1
1	1.14789870	0	14789870	1	3
1	1.14790538	0	14790538	1	2
1	1.14791848	0	14791848	0	3
1	1.14792233	0	14792233	2	1
1	1.14792615	0	14792615	1	3
1	1.14792692	0	14792692	3	1
1	1.14797158	0	14797158	1	3
1	1.14805156	0	14805156	3	1
1	1.14821310	0	14821310	3	1
1	1.14830785	0	14830785	1	2
1	1.14849733	0	14849733	2	1
1	1.14855591	0	14855591	3	1
1	1.14866292	0	14866292	1	3
1	1.14880841	0	14880841	3	1
1	1.14892273	0	14892273	2	1
1	1.14896448	0	14896448	2	1
1	1.14918904	0	14918904	1	3
1	1.14921247	0	14921247	1	3
1	1.14937979	0	14937979	3	1
1	1.14950539	0	14950539	3	1
1	1.14956125	0	14956125	1	3
1	1.14969369	0	14969369	3	1
1	1.14977014	0	14977014	1	3
1	1.14986220	0	14986220	1	2
1	1.14988276	0	14988276	3	1
1	1.15005529	0	15005529	1	3
1	1.15014153	0	15014153	3	1
1	1.15031630	0	15031630	4	1
1	1.15036132	0	15036132	1	3
1	1.15053383	0	15053383	1	3
1	1.15057467	0	15057467	1	3
1	1.15080381	0	15080381	3	1
1	1.15098120	0	15098120	1	3
1	1.15108508	0	15108508	3	1
1	1.15116966	0	15116966	0	1
1	1.15141151	0	15141151	1	3
1	1.15160307	0	15160307	3	1
1	1.15167464	0	15167464	1	3
1	1.15172672	0	15172672	3	1
1	1.15186332	0	15186332	1	3
1	1.15189413	0	15189413	2	3
1	1.15199402	0	15199402	1	3
1	1.15204569	0	15204569	3	1
1	1.15207553	0	15207553	1	3
1	1.15218485	0	15218485	1	3
1	1.15230599	0	15230599	1	2
1	1.15248017	0	15248017	3	1
1	1.15266342	0	15266342	1	3
1	1.15280943	0	15280943	3	1
1	1.15288468	0	15288468	0	3
1	1.15309118	0	15309118	1	4
1	1.15321057	0	15321057	3	1
1	1.15321883	0	15321883	3	1
1	1.15334319	0	15334319	1	3
1	1.15352329	0	15352329	2	1
1	1.15364978	0	15364978	3	1
1	1.15372503	0	15372503	3	1
1	1.15380050	0	15380050	1	3
1	1.15391799	0	15391799	3	1
1	1.15411076	0	15411076	1	3
1	1.15418100	0	15418100	1	3
1	1.15431051	0	15431051	1	2
1	1.15436835	0	15436835	1	3
1	1.15448285	0	15448285	1	3
1	1.15460515	0	15460515	1	2
1	1.15491995	0	15491995	1	3
1	1.15496312	0	15496312	3	1
1	1.15511136	0	15511136	1	3
1	1.15517214	0	15517214	2	1
1	1.15529859	0	15529859	1	3
1	1.15544090	0	15544090	3	1
1	1.15548491	0	15548491	1	3
1	1.15553192	0	15553192	1	3
1	1.15566979	0	15566979	1	3
1	1.15578921	0	15578921	0	0
1	1.15590031	0	15590031	1	3
1	1.15598773	0	15598773	3	1
1	1.15612220	0	15612220	1	2
1	1.15624640	0	15624640	1	3
1	1.15635861	0	15635861	1	3
1	1.15644107	0	15644107	1	3
1	1.15658711	0	15658711	2	1
1	1.15673409	0	15673409	1	3
1	1.15688491	0	15688491	1	3
1	1.15693895	0	15693895	3	1
1	1.15711918	0	15711918	3	1
1	1.15714469	0	15714469	2	1
1	1.15728099	0	15728099	2	3
1	1.15736401	0	15736401	1	3
1	1.15757117	0	15757117	3	1
1	1.15770986	0	15770986	3	1
1	1.15783983	0	15783983	1	3
1	1.15794393	0	15794393	3	1
1	1.15805483	0	15805483	1	3
1	1.15816348	0	15816348	3	1
1	1.15830445	0	15830445	1	3
1	1.15840316	0	15840316	3	1
1	1.15852260	0	15852260	2	1
1	1.15873535	0	15873535	3	1
1	1.15874938	0	15874938	2	1
1	1.15896352	0	15896352	3	1
1	1.15900750	0	15900750	1	2
1	1.15911482	0	15911482	3	1
1	1.15920290	0	15920290	1	3
1	1.15920324	0	15920324	2	3
1	1.15948746	0	15948746	1	3
1	1.15962377	0	15962377	4	1
1	1.15970326	0	15970326	2	1
1	1.15982964	0	15982964	2	1
1	1.15992651	0	15992651	3	1
1	1.15998040	0	15998040	1	3
1	1.16002821	0	16002821	1	3
1	1.16009193	0	16009193	1	4
1	1.16010214	0	16010214	2	1
1	1.16013787	0	16013787	3	1
1	1.16024354	0	16024354	1	3
1	1.16045803	0	16045803	3	1
1	1.16053508	0	16053508	1	3
1	1.16063459	0	16063459	2	1
1	1.16078323	0	16078323	1	4
1	1.16082782	0	16082782	1	3
1	1.16106412	0	16106412	3	1
1	1.16121427	0	16121427	3	1
1	1.16132465	0	16132465	1	2
1	1.16132998	0	16132998	2	3
1	1.16138985	0	16138985	1	3
1	1.16156784	0	16156784	1	3
1	1.16162212	0	16162212	1	3
1	1.16162703	0	16162703	1	3
1	1.16175817	0	16175817	1	3
1	1.16185504	0	16185504	3	1
1	1.16196294	0	16196294	2	3
1	1.16208241	0	16208241	3	1
1	1.16219720	0	16219720	3	1
1	1.16231036	0	16231036	1	3
1	1.16244265	0	16244265	1	2
1	1.16255217	0	16255217	1	3
1	1.16265331	0	16265331	1	3
1	1.16281556	0	16281556	3	2
1	1.16293337	0	16293337	1	2
1	1.16306787	0	16306787	3	1
1	1.16320005	0	16320005	1	3
1	1.16324420	0	16324420	3	1
1	1.16337721	0	16337721	2	1
1	1.16359855	0	16359855	1	3
1	1.16379257	0	16379257	3	1
1	1.16388502	0	16388502	2	1
1	1.16399830	0	16399830	3	1
1	1.16418729	0	16418729	1	3
1	1.16428724	0	16428724	3	2
1	1.16440171	0	16440171	1	3
1	1.16460238	0	16460238	1	3
1	1.16461127	0	16461127	1	3
1	1.16482218	0	16482218	1	3
1	1.16484849	0	16484849	2	1
1	1.16500159	0	16500159	3	1
1	1.16508273	0	16508273	3	1
1	1.16523082	0	16523082	3	1
1	1.16531663	0	16531663	1	3
1	1.16546927	0	16546927	1	2
1	1.16561669	0	16561669	2	1
1	1.16586375	0	16586375	1	3
1	1.16591910	0	16591910	1	3
1	1.16613169	0	16613169	0	1
1	1.16627192	0	16627192	1	2
1	1.16639703	0	16639703	3	1
1	1.16649665	0	16649665	1	3
1	1.16663755	0	16663755	4	1
1	1.16680743	0	16680743	2	3
1	1.16688757	0	16688757	3	1
1	1.16700102	0	16700102	0	1
1	1.16703850	0	16703850	1	3
1	1.16723651	0	16723651	2	3
1	1.16753671	0	16753671	2	3
1	1.16770912	0	16770912	0	3
1	1.16777318	0	16777318	0	3
1	1.16780762	0	16780762	0	1
1	1.16782943	0	16782943	2	1
1	1.16799708	0	16799708	1	3
1	1.16806542	0	16806542	3	1
1	1.16811874	0	16811874	4	1
1	1.16812062	0	16812062	1	3
1	1.16819803	0	16819803	3	1
1	1.16820003	0	16820003	1	3
1	1.16829946	0	16829946	1	3
1	1.16835322	0	16835322	3	1
1	1.16844869	0	16844869	1	3
1	1.16854080	0	16854080	1	3
1	1.16869158	0	16869158	1	3
1	1.16872021	0	16872021	1	3
1	1.16876417	0	16876417	1	3
1	1.16889483	0	16889483	3	1
1	1.16916113	0	16916113	3	1
1	1.16923606	0	16923606	2	1
1	1.16936332	0	16936332	1	3
1	1.16944232	0	16944232	1	3
1	1.16947053	0	16947053	3	1
1	1.16956533	0	16956533	1	3
1	1.16968037	0	16968037	3	1
1	1.16975127	0	16975127	1	3
1	1.16983628	0	16983628	1	3
1	1.16997869	0	16997869	3	1
1	1.17003688	0	17003688	0	2
1	1.17013222	0	17013222	1	3
1	1.17033376	0	17033376	1	2
1	1.17038060	0	17038060	1	2
1	1.17047785	0	17047785	0	0
1	1.17063159	0	17063159	3	1
1	1.17079862	0	17079862	1	3
1	1.17080855	0	17080855	3	1
1	1.17081733	0	17081733	1	2
1	1.17090951	0	17090951	2	1
1	1.17094403	0	17094403	1	3
1	1.17100543	0	17100543	3	1
1	1.17108311	0	17108311	1	3
1	1.17110373	0	17110373	1	3
1	1.17113759	0	17113759	0	2
1	1.17125112	0	17125112	1	3
1	1.17128451	0	17128451	2	1
1	1.17135819	0	17135819	3	1
1	1.17143743	0	17143743	3	1
1	1.17149726	0	17149726	3	1
1	1.17153514	0	17153514	0	1
1	1.17154374	0	17154374	0	3
1	1.17171273	0	17171273	1	3
1	1.17180667	0	17180667	1	3
1	1.17186610	0	17186610	1	3
1	1.17200947	0	17200947	3	1
1	1.17208837	0	17208837	1	3
1	1.17212415	0	17212415	1	2
1	1.17220963	0	17220963	1	3
1	1.17236459	0	17236459	1	2
1	1.17246152	0	17246152	3	1
1	1.17249128	0	17249128	1	4
1	1.17263074	0	17263074	1	2
1	1.17274039	0	17274039	3	1
1	1.17278430	0	17278430	1	3
1	1.17292432	0	17292432	1	3
1	1.17302397	0	17302397	1	3
1	1.17315566	0	17315566	1	3
1	1.17325705	0	17325705	0	3
1	1.17336561	0	17336561	1	3
1	1.17355373	0	17355373	3	1
1	1.17371769	0	17371769	1	3
1	1.17373241	0	17373241	3	1
1	1.17373831	0	17373831	1	2
1	1.17375351	0	17375351	1	3
1	1.17376281	0	17376281	2	1
1	1.17376368	0	17376368	1	3
1	1.17376826	0	17376826	1	3
1	1.17382980	0	17382980	2	1
1	1.17383153	0	17383153	0	0
1	1.17398182	0	17398182	1	3
1	1.17409289	0	17409289	3	1
1	1.17419125	0	17419125	1	3
1	1.17436894	0	17436894	0	1
1	1.17443755	0	17443755	2	1
1	1.17445618	0	17445618	3	1
1	1.17446347	0	17446347	1	3
1	1.17446766	0	17446766	1	3
1	1.17451480	0	17451480	3	1
1	1.17463345	0	17463345	3	1
1	1.17464549	0	17464549	2	1
1	1.17464820	0	17464820	4	1
1	1.17480289	0	17480289	1	3
1	1.17490068	0	17490068	1	2
1	1.17490326	0	17490326	1	3
1	1.17490447	0	17490447	3	1
1	1.17490618	0	17490618	3	2
1	1.17490740	0	17490740	0	3
1	1.17491056	0	17491056	2	3
1	1.17491317	0	17491317	1	4
1	1.17508176	0	17508176	1	3
1	1.17510437	0	17510437	1	3
1	1.17524359	0	17524359	1	3
1	1.17524497	0	17524497	1	3
1	1.17524506	0	17524506	0	3
1	1.17525078	0	17525078	1	3
1	1.17525093	0	17525093	3	1
1	1.17525427	0	17525427	0	1
1	1.17525501	0	17525501	3	1
1	1.17525603	0	17525603	1	3
1	1.17525730	0	17525730	4	1
1	1.17526195	0	17526195	3	1
1	1.17526463	0	17526463	2	3
1	1.17526522	0	17526522	1	3
1	1.17526702	0	17526702	3	1
1	1.17536104	0	17536104	3	1
1	1.17548401	0	17548401	1	3
1	1.17557024	0	17557024	1	3
1	1.17557598	0	17557598	1	2
1	1.17575316	0	17575316	1	3
1	1.17587551	0	17587551	1	3
1	1.17589724	0	17589724	1	3
1	1.17610117	0	17610117	3	1
1	1.17612158	0	17612158	1	2
1	1.17629250	0	17629250	1	3
1	1.17629899	0	17629899	3	1
1	1.17630626	0	17630626	1	3
1	1.17631263	0	17631263	1	3
1	1.17631438	0	17631438	3	2
1	1.17631987	0	17631987	3	1
1	1.17632580	0	17632580	2	1
1	1.17633594	0	17633594	3	1
1	1.17633819	0	17633819	3	1
1	1.17635786	0	17635786	3	1
1	1.17646203	0	17646203	3	1
1	1.17659479	0	17659479	1	3
1	1.17667781	0	17667781	0	2
1	1.17677063	0	17677063	3	2
1	1.17688017	0	17688017	3	1
1	1.17692763	0	17692763	1	3
1	1.17704361	0	17704361	3	1
1	1.17709766	0	17709766	1	3
1	1.17712307	0	17712307	3	1
1	1.17726062	0	17726062	1	2
1	1.17726883	0	17726883	3	1
1	1.17743906	0	17743906	3	1
1	1.17750078	0	17750078	1	3
1	1.17751198	0	17751198	1	3
1	1.17765993	0	17765993	3	1
1	1.17773356	0	17773356	3	1
1	1.17786696	0	17786696	1	2
1	1.17796222	0	17796222	3	1
1	1.17808236	0	17808236	2	1
1	1.17824831	0	17824831	3	1
1	1.17840485	0	17840485	0	1
1	1.17846763	0	17846763	3	1
1	1.17860709	0	17860709	3	1
1	1.17870438	0	17870438	1	3
1	1.17876666	0	17876666	1	3
1	1.17889488	0	17889488	2	1
1	1.17903166	0	17903166	1	3
1	1.17911755	0	17911755	3	1
1	1.17927062	0	17927062	3	1
1	1.17939101	0	17939101	2	1
1	1.17952061	0	17952061	1	3
1	1.17956021	0	17956021	3	1
1	1.17963447	0	17963447	3	1
1	1.17972306	0	17972306	1	3
1	1.17981639	0	17981639	3	1
1	1.17998067	0	17998067	1	3
1	1.18006152	0	18006152	3	1
1	1.18015181	0	18015181	0	1
1	1.18036411	0	18036411	3	1
1	1.18039988	0	18039988	1	3
1	1.18050538	0	18050538	1	3
1	1.18067220	0	18067220	2	1
1	1.18079007	0	18079007	0	2
1	1.18085253	0	18085253	1	3
1	1.18095245	0	18095245	2	1
1	1.18107386	0	18107386	1	3
1	1.18120975	0	18120975	3	1
1	1.18131176	0	18131176	1	3
1	1.18142442	0	18142442	1	3
1	1.18154349	0	18154349	1	3
1	1.18164999	0	18164999	3	1
1	1.18176849	0	18176849	3	1
1	1.18196519	0	18196519	1	3
1	1.18201249	0	18201249	3	1
1	1.18212723	0	18212723	1	3
1	1.18230234	0	18230234	3	1
1	1.18233230	0	18233230	1	3
1	1.18246942	0	18246942	3	1
1	1.18257851	0	18257851	3	1
1	1.18265182	0	18265182	0	2
1	1.18268077	0	18268077	1	3
1	1.18271867	0	18271867	4	1
1	1.18278533	0	18278533	3	1
1	1.18278666	0	18278666	3	1
1	1.18279197	0	18279197	I	D
1	1.18279276	0	18279276	1	3
1	1.18301303	0	18301303	2	3
1	1.18302046	0	18302046	2	1
1	1.18322316	0	18322316	3	1
1	1.18330993	0	18330993	3	1
1	1.18337458	0	18337458	3	1
1	1.18337681	0	18337681	0	1
1	1.18338112	0	18338112	2	1
1	1.18338770	0	18338770	3	1
1	1.18351745	0	18351745	3	1
1	1.18360583	0	18360583	1	2
1	1.18372431	0	18372431	1	3
1	1.18383320	0	18383320	3	1
1	1.18394807	0	18394807	1	3
1	1.18408043	0	18408043	2	1
1	1.18417394	0	18417394	3	1
1	1.18436498	0	18436498	1	2
1	1.18440810	0	18440810	3	1
1	1.18453404	0	18453404	4	1
1	1.18464410	0	18464410	1	3
1	1.18481237	0	18481237	4	1
1	1.18487508	0	18487508	3	1
1	1.18491257	0	18491257	3	1
1	1.18498485	0	18498485	3	1
1	1.18514470	0	18514470	3	1
1	1.18524177	0	18524177	1	3
1	1.18543235	0	18543235	1	2
1	1.18544398	0	18544398	1	3
1	1.18559607	0	18559607	1	2
1	1.18588383	0	18588383	1	2
1	1.18593202	0	18593202	2	1
1	1.18603592	0	18603592	3	1
1	1.18618404	0	18618404	1	3
1	1.18624247	0	18624247	1	3
1	1.18643135	0	18643135	1	3
1	1.18652876	0	18652876	1	3
1	1.18662684	0	18662684	1	3
1	1.18679747	0	18679747	1	3
1	1.18689187	0	18689187	1	3
1	1.18711288	0	18711288	3	1
1	1.18724532	0	18724532	1	3
1	1.18727675	0	18727675	1	3
1	1.18738968	0	18738968	3	1
1	1.18753645	0	18753645	1	3
1	1.18772717	0	18772717	3	1
1	1.18773975	0	18773975	2	1
1	1.18788595	0	18788595	1	3
1	1.18799421	0	18799421	1	3
1	1.18811386	0	18811386	1	3
1	1.18828547	0	18828547	2	1
1	1.18835955	0	18835955	1	3
1	1.18840136	0	18840136	3	1
1	1.18855187	0	18855187	1	3
1	1.18863686	0	18863686	2	1
1	1.18865258	0	18865258	2	1
1	1.18871775	0	18871775	2	1
1	1.18874923	0	18874923	2	1
1	1.18891545	0	18891545	1	3
1	1.18908939	0	18908939	1	3
1	1.18922060	0	18922060	1	3
1	1.18928715	0	18928715	1	3
1	1.18947727	0	18947727	2	3
1	1.18957806	0	18957806	0	1
1	1.18973503	0	18973503	3	1
1	1.18983119	0	18983119	2	1
1	1.19002760	0	19002760	3	1
1	1.19015038	0	19015038	4	1
1	1.19035158	0	19035158	1	2
1	1.19041152	0	19041152	3	1
1	1.19056700	0	19056700	3	1
1	1.19069941	0	19069941	3	1
1	1.19073794	0	19073794	0	1
1	1.19088174	0	19088174	1	3
1	1.19105086	0	19105086	1	3
1	1.19109733	0	19109733	3	1
1	1.19122439	0	19122439	1	3
1	1.19133517	0	19133517	3	1
1	1.19145641	0	19145641	1	3
1	1.19153101	0	19153101	3	2
1	1.19165031	0	19165031	1	3
1	1.19176612	0	19176612	3	1
1	1.19191686	0	19191686	1	3
1	1.19195291	0	19195291	0	1
1	1.19209043	0	19209043	1	3
1	1.19219616	0	19219616	1	4
1	1.19229815	0	19229815	1	4
1	1.19231810	0	19231810	3	1
1	1.19231838	0	19231838	1	3
1	1.19238089	0	19238089	3	1
1	1.19247015	0	19247015	3	1
1	1.19260476	0	19260476	3	1
1	1.19281794	0	19281794	1	2
1	1.19291628	0	19291628	0	2
1	1.19312763	0	19312763	1	2
1	1.19316603	0	19316603	3	1
1	1.19342446	0	19342446	3	1
1	1.19361613	0	19361613	3	1
1	1.19371454	0	19371454	1	3
1	1.19385401	0	19385401	3	1
1	1.19399416	0	19399416	2	1
1	1.19406222	0	19406222	1	3
1	1.19418649	0	19418649	1	3
1	1.19430743	0	19430743	1	3
1	1.19444356	0	19444356	1	3
1	1.19458982	0	19458982	3	1
1	1.19474422	0	19474422	1	3
1	1.19483125	0	19483125	1	3
1	1.19492481	0	19492481	3	1
1	1.19503280	0	19503280	3	1
1	1.19515473	0	19515473	1	3
1	1.19528106	0	19528106	1	3
1	1.19534046	0	19534046	1	3
1	1.19545293	0	19545293	1	3
1	1.19555684	0	19555684	1	3
1	1.19568314	0	19568314	3	1
1	1.19585555	0	19585555	1	3
1	1.19594047	0	19594047	1	2
1	1.19602289	0	19602289	1	3
1	1.19615058	0	19615058	3	1
1	1.19626625	0	19626625	3	1
1	1.19636509	0	19636509	3	1
1	1.19641020	0	19641020	2	1
1	1.19652084	0	19652084	1	3
1	1.19667530	0	19667530	1	3
1	1.19670479	0	19670479	3	1
1	1.19685669	0	19685669	3	1
1	1.19699633	0	19699633	1	3
1	1.19709660	0	19709660	1	2
1	1.19719094	0	19719094	3	1
1	1.19739556	0	19739556	1	2
1	1.19742741	0	19742741	3	1
1	1.19757907	0	19757907	1	3
1	1.19763752	0	19763752	1	3
1	1.19776432	0	19776432	2	1
1	1.19790760	0	19790760	1	4
1	1.19808623	0	19808623	1	2
1	1.19825806	0	19825806	1	3
1	1.19832951	0	19832951	1	3
1	1.19846552	0	19846552	0	1
1	1.19857021	0	19857021	3	1
1	1.19870526	0	19870526	1	3
1	1.19883562	0	19883562	1	3
1	1.19891923	0	19891923	1	2
1	1.19904981	0	19904981	3	1
1	1.19916674	0	19916674	1	3
1	1.19932466	0	19932466	1	3
1	1.19934494	0	19934494	1	3
1	1.19936943	0	19936943	1	3
1	1.19968487	0	19968487	1	3
1	1.19972335	0	19972335	1	3
1	1.19984274	0	19984274	1	3
1	1.19999160	0	19999160	2	1
1	1.20015759	0	20015759	1	3
1	1.20020573	0	20020573	1	3
1	1.20032821	0	20032821	1	3
1	1.20040189	0	20040189	1	3
1	1.20054348	0	20054348	3	1
1	1.20060955	0	20060955	D	I
1	1.20068199	0	20068199	3	1
1	1.20077410	0	20077410	1	2
1	1.20088635	0	20088635	3	1
1	1.20101318	0	20101318	1	3
1	1.20105332	0	20105332	1	3
1	1.20110472	0	20110472	1	3
1	1.20124514	0	20124514	1	3
1	1.20135704	0	20135704	1	3
1	1.20161099	0	20161099	1	3
1	1.20167563	0	20167563	1	3
1	1.20187696	0	20187696	1	3
1	1.20193561	0	20193561	1	3
1	1.20202305	0	20202305	1	3
1	1.20219208	0	20219208	3	1
1	1.20228210	0	20228210	3	1
1	1.20241275	0	20241275	1	3
1	1.20247782	0	20247782	1	2
1	1.20259753	0	20259753	3	1
1	1.20282115	0	20282115	1	3
1	1.20292792	0	20292792	1	3
1	1.20304931	0	20304931	1	4
1	1.20315920	0	20315920	2	1
1	1.20336471	0	20336471	1	3
1	1.20341163	0	20341163	2	1
1	1.20360804	0	20360804	3	1
1	1.20366768	0	20366768	1	3
1	1.20382519	0	20382519	3	1
1	1.20387883	0	20387883	3	1
1	1.20417427	0	20417427	1	3
1	1.20425939	0	20425939	3	1
1	1.20450940	0	20450940	1	3
1	1.20458059	0	20458059	1	3
1	1.20479325	0	20479325	1	3
1	1.20500890	0	20500890	1	3
1	1.20513461	0	20513461	1	3
1	1.20523711	0	20523711	1	3
1	1.20549601	0	20549601	1	3
1	1.20566909	0	20566909	2	1
1	1.20574858	0	20574858	1	3
1	1.20590614	0	20590614	1	3
1	1.20592090	0	20592090	3	1
1	1.20625819	0	20625819	3	1
1	1.20638142	0	20638142	1	3
1	1.20656277	0	20656277	3	1
1	1.20659006	0	20659006	3	1
1	1.20666425	0	20666425	3	1
1	1.20679215	0	20679215	3	1
1	1.20687372	0	20687372	3	1
1	1.20687937	0	20687937	3	1
1	1.20695934	0	20695934	1	3
1	1.20708751	0	20708751	0	3
1	1.20718841	0	20718841	2	1
1	1.20735772	0	20735772	1	3
1	1.20751208	0	20751208	1	3
1	1.20766917	0	20766917	0	4
1	1.20781808	0	20781808	1	3
1	1.20790836	0	20790836	1	2
1	1.20808866	0	20808866	2	1
1	1.20814625	0	20814625	3	1
1	1.20824994	0	20824994	1	2
1	1.20840797	0	20840797	3	1
1	1.20851127	0	20851127	3	2
1	1.20855810	0	20855810	2	1
1	1.20868404	0	20868404	3	1
1	1.20892062	0	20892062	1	3
1	1.20901318	0	20901318	1	2
1	1.20901611	0	20901611	3	1
1	1.20907142	0	20907142	3	1
1	1.20919925	0	20919925	0	3
1	1.20933200	0	20933200	1	3
1	1.20947142	0	20947142	1	3
1	1.20987464	0	20987464	1	3
1	1.21002632	0	21002632	1	3
1	1.21023551	0	21023551	3	1
1	1.21031932	0	21031932	2	1
1	1.21059755	0	21059755	1	3
1	1.21069228	0	21069228	3	1
1	1.21081326	0	21081326	1	3
1	1.21088910	0	21088910	3	1
1	1.21099824	0	21099824	1	3
1	1.21114973	0	21114973	1	3
1	1.21120626	0	21120626	1	2
1	1.21141240	0	21141240	1	3
1	1.21146835	0	21146835	2	1
1	1.21163156	0	21163156	1	4
1	1.21178618	0	21178618	3	2
1	1.21186536	0	21186536	1	3
1	1.21190542	0	21190542	3	1
1	1.21200407	0	21200407	0	1
1	1.21213150	0	21213150	0	0
1	1.21222091	0	21222091	1	3
1	1.21234762	0	21234762	1	3
1	1.21237807	0	21237807	2	1
1	1.21237828	0	21237828	0	1
1	1.21255407	0	21255407	2	1
1	1.21275860	0	21275860	2	1
1	1.21282406	0	21282406	0	1
1	1.21283328	0	21283328	3	1
1	1.21284697	0	21284697	3	1
1	1.21286090	0	21286090	0	0
1	1.21290413	0	21290413	3	1
1	1.21303540	0	21303540	1	2
1	1.21305612	0	21305612	1	3
1	1.21326275	0	21326275	1	3
1	1.21328310	0	21328310	3	1
1	1.21339611	0	21339611	3	1
1	1.21357214	0	21357214	3	1
1	1.21363606	0	21363606	1	3
1	1.21376067	0	21376067	3	2
1	1.21393173	0	21393173	3	1
1	1.21404855	0	21404855	3	1
1	1.21413316	0	21413316	0	3
1	1.21426179	0	21426179	1	2
1	1.21433114	0	21433114	0	1
1	1.21442964	0	21442964	3	1
1	1.21457490	0	21457490	1	2
1	1.21474479	0	21474479	1	3
1	1.21482426	0	21482426	3	1
1	1.21498464	0	21498464	1	3
1	1.21508750	0	21508750	1	3
1	1.21527623	0	21527623	2	1
1	1.21545361	0	21545361	1	3
1	1.21558184	0	21558184	1	3
1	1.21574051	0	21574051	1	3
1	1.21592229	0	21592229	3	2
1	1.21612216	0	21612216	3	1
1	1.21616186	0	21616186	1	3
1	1.21640035	0	21640035	1	3
1	1.21656194	0	21656194	3	1
1	1.21660787	0	21660787	3	1
1	1.21664040	0	21664040	0	1
1	1.21675700	0	21675700	0	0
1	1.21704978	0	21704978	3	1
1	1.21706948	0	21706948	3	1
1	1.21713132	0	21713132	0	1
1	1.21720247	0	21720247	2	1
1	1.21739547	0	21739547	1	3
1	1.21743886	0	21743886	1	3
1	1.21759367	0	21759367	3	1
1	1.21768258	0	21768258	3	1
1	1.21779972	0	21779972	1	3
1	1.21796081	0	21796081	1	3
1	1.21810391	0	21810391	2	1
1	1.21830087	0	21830087	1	3
1	1.21841917	0	21841917	3	1
1	1.21855124	0	21855124	1	3
1	1.21856668	0	21856668	1	3
1	1.21875503	0	21875503	0	1
1	1.21888516	0	21888516	1	3
1	1.21895847	0	21895847	1	3
1	1.21911233	0	21911233	3	1
1	1.21914876	0	21914876	2	1
1	1.21930339	0	21930339	3	1
1	1.21930858	0	21930858	1	3
1	1.21939956	0	21939956	1	3
1	1.21951080	0	21951080	2	1
1	1.21968494	0	21968494	1	3
1	1.21974369	0	21974369	3	1
1	1.21983254	0	21983254	1	3
1	1.22003486	0	22003486	3	1
1	1.22006916	0	22006916	1	3
1	1.22018645	0	22018645	1	3
1	1.22046002	0	22046002	1	3
1	1.22046657	0	22046657	1	3
1	1.22051495	0	22051495	1	3
1	1.22062401	0	22062401	1	3
1	1.22091645	0	22091645	3	1
1	1.22099323	0	22099323	1	2
1	1.22115291	0	22115291	2	3
1	1.22119320	0	22119320	1	3
1	1.22132707	0	22132707	3	1
1	1.22155850	0	22155850	2	1
1	1.22180137	0	22180137	2	1
1	1.22189988	0	22189988	1	4
1	1.22209504	0	22209504	0	3
1	1.22222394	0	22222394	1	4
1	1.22235845	0	22235845	3	1
1	1.22249905	0	22249905	2	1
1	1.22261510	0	22261510	1	3
[truncated: 217,403 more rows]
